# Supplementary material for: Magnetic cryogels as a shape-selective and customizable platform for hyperthermia-mediated drug delivery
Source: Sci Rep. 2022 Jun 10;12:9654. doi: 10.1038/s41598-022-13572-9 (PMC9187744; doi:10.1038/s41598-022-13572-9)
Supplement: Supplementary file 2 — Supplementary Information 2. [file 41598_2022_13572_MOESM2_ESM.xlsx]

## Sheet: Figure 3
Data Figure 3 A									standard deviations
Time (Min)	Room temperature 22 °C	40 °C	42 °C	44 °C	46 °C	48-50 °C			SD Room temperature 22 °C	SD 40 °C	SD 42 °C	SD 44 °C	SD 46 °C	SD 48-50 °C
1	0.00165031	0.00236095	0.00227859	0.00261626	0.0032669	0.00490584			8.77241e-05	0.000109812	0.000274529	3.01982e-05	0.000323944	0.00194641
5	0.00309776	0.00401362	0.00373085	0.00485093	0.0056004	0.00979795			9.32069e-05	0.000549058	0.000282765	0.000348652	0.000966343	0.00140833
15	0.00497286	0.00636908	0.00606435	0.00794487	0.00973755	0.0291825			0.000109655	0.00122989	0.00051337	0.000724757	0.00168286	0.00170757
25	0.00637096	0.00792291	0.00722561	0.0097348	0.0121699	0.0494592			0.000345414	0.000971833	0.000735738	0.000488662	0.00193543	0.000878493
35	0.00704808	0.00903476	0.00876297	0.0101191	0.0139763	0.0604733			0.000320741	0.00145775	0.000417284	8.78493e-05	0.00127107	0.00388184
45	0.00770876	0.0097348	0.0102372	0.0105721	0.0155521	0.063699			0.000180931	0.00150991	0.000156482	0.000123538	0.00227036	0.00311042
55	0.00813641	0.0100505	0.0102729	0.0120656	0.0168369	0.0668835			0.000276879	0.001897	0.000527096	0.000376105	0.00349476	0.00781585
65	0.00864631	0.0105804	0.0114067	0.0121946	0.0166859	0.0698787			7.67586e-05	0.00155384	0.000227859	0.000269039	0.00226212	5.49058e-05
Data Figure 3 B
Time (Min)	C40 /C22	C42 /C22	C44 /C22	C46 /C22	C48 /C22			SE C40 /C22	SE C42 /C22	SE C44 /C22	SE C46 /C22	SE C48-50 /C22
1	1.43061	1.38071	1.58532	1.97957	2.97268			0.0706322	0.131687	0.0543949	0.112509	0.400299
5	1.29565	1.20437	1.56595	1.80789	3.16292			0.140069	0.0815451	0.0779171	0.175153	0.146853
15	1.28077	1.21949	1.59765	1.95814	5.86834			0.194358	0.0874785	0.0938505	0.174223	0.0625306
25	1.2436	1.13415	1.528	1.91021	7.76322			0.134109	0.115358	0.0738867	0.168022	0.0570522
35	1.28187	1.24331	1.43573	1.98299	8.5801			0.167644	0.0658674	0.0463283	0.101695	0.0786856
45	1.26282	1.328	1.37144	2.01746	8.2632			0.15687	0.0280095	0.0262188	0.147859	0.0541778
55	1.23525	1.26258	1.48291	2.06932	8.22028			0.191789	0.0615685	0.0461486	0.210337	0.121712
65	1.22368	1.31926	1.41038	1.92983	8.08191			0.147128	0.0218598	0.0237813	0.135861	0.00891232

## Sheet: Figure 4
Time (min)	Control	Std. Dev.	30°C	Std. Dev.	40°C	Std. Dev.	50°C	Std. Dev.		Time (Min)	Room temperature 22 °C	40 °C	42 °C	44 °C	46 °C	48-50 °C			SD Room temperature 22 °C	SD 40 °C	SD 42 °C	SD 44 °C	SD 46 °C	SD 48-50 °C
										1	0.00165031	0.00236095	0.00227859	0.00261626	0.0032669	0.00490584			8.77241e-05	0.000109812	0.000274529	3.01982e-05	0.000323944	0.00194641
1	0.00165031	8.77241e-05	0.00163386	0.000427655	0.00155436	0.000381052	0.0024645	0.00013981		5	0.00309776	0.00401362	0.00373085	0.00485093	0.0056004	0.00979795			9.32069e-05	0.000549058	0.000282765	0.000348652	0.000966343	0.00140833
5	0.00309776	9.32069e-05	0.00320467	3.56379e-05	0.00350348	0.000548276	0.0149734	0.000466034		15	0.00497286	0.00636908	0.00606435	0.00794487	0.00973755	0.0291825			0.000109655	0.00122989	0.00051337	0.000724757	0.00168286	0.00170757
15	0.00497286	0.000109655	0.00481934	5.48276e-05	0.00476726	0.000605845	0.0284418	0.000413948		25	0.00637096	0.00792291	0.00722561	0.0097348	0.0121699	0.0494592			0.000345414	0.000971833	0.000735738	0.000488662	0.00193543	0.000878493
25	0.00637096	0.000345414	0.00604474	4.11207e-05	0.00594879	0.000608586	0.0362876	0.00158726		35	0.00704808	0.00903476	0.00876297	0.0101191	0.0139763	0.0604733			0.000320741	0.00145775	0.000417284	8.78493e-05	0.00127107	0.00388184
35	0.00704808	0.000320741	0.00717693	0.000131586	0.00679862	0.000652448	0.0394621	0.00210264		45	0.00770876	0.0097348	0.0102372	0.0105721	0.0155521	0.063699			0.000180931	0.00150991	0.000156482	0.000123538	0.00227036	0.00311042
45	0.00770876	0.000180931	0.00706727	0.000795	0.00745929	0.000572948	0.0414853	0.00100609		55	0.00813641	0.0100505	0.0102729	0.0120656	0.0168369	0.0668835			0.000276879	0.001897	0.000527096	0.000376105	0.00349476	0.00781585
55	0.00813641	0	0.00848731	0.000109655	0.00800757	0.000660672	0.0434563	0.000252207		65	0.00864631	0.0105804	0.0114067	0.0121946	0.0166859	0.0698787			7.67586e-05	0.00155384	0.000227859	0.000269039	0.00226212	5.49058e-05
65	0.00864631	7.67586e-05	0.00880805	0.000287845	0.00824332	0.000600362	0.0442486	0.000134328
Time (Min)	Disc 50 / sphere 50	Disc 40 / sphere 40	SD 50/50	SD 40/40
1	1.9906	1.51892	0.40079	0.249523
5	0.654356	1.14561	0.147069	0.207857
15	1.02604	1.336	0.0602965	0.23117
25	1.36298	1.33185	0.0472098	0.159724
35	1.53244	1.32891	0.0834236	0.187732
45	1.53546	1.30506	0.0545206	0.173081
55	1.5391	1.25513	0.117002	0.205991
65	1.57923	1.28351	0.00313578	0.163927

## Sheet: Figure 5
A															B
	% release	cum%		cum%		cum%		cum%		cum%						caps%				discs%
Time (Min)	Room temperature 22 °C		40 °C		42 °C		44 °C		46 °C		48-50 °C				Time (Min)	40°C %	cum%	50°C %	cum%	40 °C	cum%	48-50 °C	cum%
1	1.35271	1.35271	1.93362	1.93362	1.86617	1.86617	2.14272	2.14272	2.67559	2.67559	4.01788	4.01788			1	1.27302	1.27302	2.01843	2.01843	1.93362	1.93362	4.01788	4.01788
5	2.53915	2.54929	3.28716	3.30166	3.05557	3.06957	3.97292	3.98899	4.58673	4.6068	8.02453	8.05466			5	2.86935	2.8789	12.2632	12.2784	3.28716	3.30166	8.02453	8.05466
15	4.07612	4.09516	5.21628	5.24093	4.96671	4.98962	6.50686	6.53666	7.97506	8.00946	23.9005	23.9606			15	3.90439	3.92591	23.2939	23.3858	5.21628	5.24093	23.9005	23.9606
25	5.2221	5.25267	6.48887	6.52799	5.91778	5.95503	7.97281	8.02161	9.96714	10.027	40.5071	40.6864			25	4.87206	4.90135	29.7196	29.8943	6.48887	6.52799	40.5071	40.6864
35	5.77712	5.81628	7.39947	7.44814	7.17688	7.22126	8.28759	8.34738	11.4466	11.5213	49.5277	49.8315			35	5.56807	5.60461	32.3195	32.5424	7.39947	7.44814	49.5277	49.8315
45	6.31865	6.36198	7.97281	8.02831	8.38427	8.4381	8.65857	8.72073	12.7372	12.823	52.1695	52.541			45	6.10917	6.15093	33.9765	34.2189	7.97281	8.02831	52.1695	52.541
55	6.66919	6.71658	8.23138	8.29117	8.4135	8.47638	9.8817	9.94664	13.7894	13.8849	54.7777	55.1689			55	6.5582	6.60402	35.5908	35.8456	8.23138	8.29117	54.7777	55.1689
65	7.08714	7.13716	8.66532	8.72705	9.34209	9.40519	9.98738	10.0615	13.6658	13.7692	57.2307	57.6415			65	6.75129	6.80048	36.2396	36.5066	8.66532	8.72705	57.2307	57.6415
			48-50	rt	40 °C	42 °C	44	46							Time (Min)	SD caps				SD discs
		0	0.0989294	0.0382227	0.267559	0.427195	0.267559	0.00674519								SD 40 °C		SD 50°C		SD 40 °C		SD 48-50 °C
		1	1.59411	0.23412	0.0919425	0.228044	0.0267391	0.265361							1	0.313092		0.113915		0.0919425		1.59411
		2	1.48844	0.476165	0.306456	0.186055	0.0811278	0.417943							5	0.452692		0.37946		0.454418		1.15343
		3	1.24111	0.509447	0.733022	0.392604	0.326625	0.358366							15	0.499471		0.337239		1.01396		1.3985
		4	1.37377	0.152188	0.63728	0.189551	0.216043	0.510802							25	0.502204		1.30342		0.805662		0.719487
		5	1.15343	0.511499	0.454418	0.232984	0.287148	0.795247							35	0.538565		1.73715		1.20081		3.17923
		10	2.8105	0.790767	0.893738	0.433429	0.36863	1.30551							45	0.47236		0.832556		1.24287		2.54743
		15	1.3985	0.669179	1.01396	0.423688	0.596325	1.38801							55	0.544526		0.205514		1.56221		6.40118
		20	2.34508	0.549086	1.30488	0.500049	0.341711	1.29417							65	0.49589		0.106428		1.28318		0.0449679
		25	0.719487	0.725816	0.805662	0.606297	0.402744	1.59475
		30	5.05215	0.810339	0.927812	0.609338	0.142402	2.07592
		35	3.17923	0.968351	1.20081	0.346292	0.0709032	1.05649
		40	4.78234	1.03473	0.843109	0.159951	0.327726	0.976866
		45	2.54743	0.767664	1.24287	0.129339	0.0987158	1.86669
		50	2.70932	1.12765	1.15146	0.91381	0.0959222	2.37476
		55	6.40118	1.2855	1.56221	0.438538	0.308755	2.87991
		60	2.78351	0.987631	1.42365	0.117906	0.134966	1.53014
		65	0.0449679	1.52051	1.28318	0.185757	0.221338	1.86399

## Sheet: Figure 8
Discs							Caps
CA-MNP	Run 1	Run 2	Average	Deviation			CA-MNP	Run 1	Run 2	Average	Deviation
0	9.7	16.8	13.25	3.55			0	16.7	15.3	16	0.7
30	10.7	18.8	14.75	4.05			30	19.2	17.6	18.4	0.8
60	12.7	19.8	16.25	3.55			60	21.7	21.1	21.4	0.3
90	13.7	22.6	18.15	4.45			90	25.4	24.3	24.85	0.55
120	15.3	24.6	19.95	4.65			120	27.9	26.9	27.4	0.5
150	16.6	26.1	21.35	4.75			150	30.3	29.4	29.85	0.45
180	17.1	28.1	22.6	5.5			180	31.8	31.5	31.65	0.15
210	17.8	29.8	23.8	6			210	33.6	33.5	33.55	0.05
240	18	31.4	24.7	6.7			240	35.4	35.1	35.25	0.15
300	20.8	33.7	27.25	6.45			300	37.9	37.6	37.75	0.15
360	25.1	35.8	30.45	5.35			360	40.4	39.6	40	0.4
420	28.6	37.5	33.05	4.45			420	42.1	41.3	41.7	0.4
480	31.3	39	35.15	3.85			480	42.6	42.8	42.7	0.1
540	33.3	40	36.65	3.35			540	43.9	44.1	44	0.1
600	36.4	40.5	38.45	2.05			600	44.6	45.4	45	0.4
660	38.3	41	39.65	1.35			660	45.7	46.2	45.95	0.25
720	40.1	41.6	40.85	0.75			720	45.8	46.6	46.2	0.4
780	41.1	42.5	41.8	0.7			780	45.9	47.2	46.55	0.65
840	42.2	42.9	42.55	0.35			840	46	47.6	46.8	0.8
900	43.1	43	43.05	0.05			900	45.8	48.1	46.95	1.15
960	44.9	43.2	44.05	0.85			960	46.3	47.6	46.95	0.65
1020	45.1	43.4	44.25	0.85			1020	46.4	47.7	47.05	0.65
1080	45.4	43.6	44.5	0.9			1080	46.6	48.4	47.5	0.9
1140	45.4	43.7	44.55	0.85			1140	47.3	47.8	47.55	0.25
1200	45	43.1	44.05	0.95			1200	46.7	48.1	47.4	0.7
AC-CA-MNP	Run 2	Run 3	Average	Deviation			AC-CA-MNP	Run 1	Run 2	Average	Deviation
0	18.7	18.3	18.5	0.2			0	15.7	15.3	15.5	0.2
30	21	20	20.5	0.5			30	21.8	19.6	20.7	1.1
60	23.8	22.7	23.25	0.55			60	26.3	27	26.65	0.35
90	26.8	25.5	26.15	0.65			90	29.8	31.5	30.65	0.85
120	29.4	28.3	28.85	0.55			120	32.9	35.2	34.05	1.15
150	32.1	31.1	31.6	0.5			150	35.7	38.1	36.9	1.2
180	34.5	33.5	34	0.5			180	38.2	40.2	39.2	1
210	36.7	35.3	36	0.7			210	40.5	42.1	41.3	0.8
240	38.7	37.3	38	0.7			240	42.4	43.5	42.95	0.55
300	41.7	40.4	41.05	0.65			300	45.5	46.1	45.8	0.3
360	44.1	42.7	43.4	0.7			360	47.8	48.3	48.05	0.25
420	46.1	45.2	45.65	0.45			420	49.9	50	49.95	0.05
480	47.2	45.9	46.55	0.65			480	51.4	51.3	51.35	0.05
540	48.6	46.7	47.65	0.95			540	52.9	52.5	52.7	0.2
600	49.1	47.2	48.15	0.95			600	54.2	53.2	53.7	0.5
660	49.7	47.9	48.8	0.9			660	54.7	53.9	54.3	0.4
720	50.1	48.3	49.2	0.9			720	55.9	54.6	55.25	0.65
780	50.7	48	49.35	1.35			780	57	55.7	56.35	0.65
840	50.6	48.6	49.6	1			840	60	57.4	58.7	1.3
900	51.2	48.5	49.85	1.35			900	62	59.1	60.55	1.45
960	51.8	48.8	50.3	1.5			960	63.6	60.5	62.05	1.55
1020	52.4	49.2	50.8	1.6			1020	64.7	62	63.35	1.35
1080	52.9	50.1	51.5	1.4			1080	65.9	62.5	64.2	1.7
1140	53.2	49.9	51.55	1.65			1140	67.3	64.9	66.1	1.2
1200	53.8	50.5	52.15	1.65			1200	67.7	65.7	66.7	1
